# Supplementary material for: MiR-1248: a new prognostic biomarker able to identify supratentorial hemispheric pediatric low-grade gliomas patients associated with progression
Source: Biomark Res. 2022 Jun 17;10:44. doi: 10.1186/s40364-022-00389-x (PMC9205050; doi:10.1186/s40364-022-00389-x)
Supplement: Supplementary file 2 — Additional file 2: Table S1. Methylation profiling of 18 Cohort I samples. Table S2. MicroRNAs displaying significantly upregulated and downregulated expression in supratentorial PA and non-PA tumours with and without progression (Cohort I). Table S3. MicroRNAs displaying significantly upregulated and downregulated expression in supratentorial PAs with and without progression (Cohort II). Table S4. Univariate analyses of miR-1248 in pLGG in pLGG samples of ddPCR. [file 40364_2022_389_MOESM2_ESM.xlsx]

## Sheet: Supp Table 1
Supplementary Table S1. Methylation profiling of 18 Cohort I samples
Sample code	v12.3	Score	CNV	v11b4	Score	Idat
117945	Low grade glioma, pilocytic astrocytoma subtype, midline	0.99	KIAA-BRAF fusion	methylation class low grade glioma, subclass midline pilocytic astrocytoma	0.94	205617070057_R07C01
123965	Low grade glioma, pilocytic astrocytoma subtype, midline	0.99	7q gain, KIAA-BRAF fusion	methylation class low grade glioma, subclass midline pilocytic astrocytoma	0.96	205617070057_R08C01
177408	Low grade glioma, pilocytic astrocytoma subtype, midline	0.99	KIAA-BRAF fusion	methylation class low grade glioma, subclass midline pilocytic astrocytoma	0.6	205617070117_R06C01
119637	Low grade glioma, pilocytic astrocytoma subtype, midline	0.99	KIAA-BRAF fusion ?	methylation class low grade glioma, subclass midline pilocytic astrocytoma	0.6	205617070117_R07C01
179435	Low grade glioma, pilocytic astrocytoma subtype, midline	0.98	7q gain, KIAA-BRAF fusion	methylation class low grade glioma, subclass midline pilocytic astrocytoma	0.4	205767050175_R07C01
OPBG62P	Low grade glioma, pilocytic astrocytoma subtype, midline	0.99	1q gain, 7q gain	methylation class low grade glioma, subclass midline pilocytic astrocytoma	0.4	205617070057_R04C01
OPBG51S	Low grade glioma, pilocytic astrocytoma subtype, infratentorial	0.99	KIAA-BRAF fusion	methylation class low grade glioma, subclass posterior fossa pilocytic astrocytoma	0.73	203265000040_R02C01
OPBG45C	Low grade glioma, pilocytic astrocytoma subtype, midline	1	7q gain, KIAA-BRAF fusion	methylation class low grade glioma, subclass midline pilocytic astrocytoma	0.97	203265000040_R01C01
OPBG54M	Ganglioglioma	0.39	flat	methylation class control tissue, hemispheric cortex	0.98	205617070057_R03C01
OPBG74M	Dysembryoplastic neuroepithelial tumor	0.99	flat	methylation class low grade glioma, dysembryoplastic neuroepithelial tumor	0.99	203265000040_R04C01
172524	Low grade glioma, pilocytic astrocytoma subtype, midline	0.78	flat	methylation class low grade glioma, subclass midline pilocytic astrocytoma	0.7	205617070117_R08C01
45723	methylation class low grade glioma, subclass midline pilocytic astrocytoma	0.65	flat	methylation class low grade glioma, subclass midline pilocytic astrocytoma	0.7	205767050175_R06C01
75683	Control tissue, reactive tumor microenvironment	0.68	flat	methylation class control tissue, inflammatory tumor microenvironment	0.93	205767050175_R08C01
OPBG58SP	Low grade glioma, pilocytic astrocytoma subtype, midline	0.99	KIAA-BRAF fusion	methylation class low grade glioma, subclass midline pilocytic astrocytoma	0.83	205617070057_R05C01
OPBG117C	Low grade glioma, pilocytic astrocytoma subtype, midline	0.55	KIAA-BRAF fusion; partial gain Chr 11	methylation class low grade glioma, subclass midline pilocytic astrocytoma	0.95	203218680107_R02C01
OPBG115C	Low grade glioma, pilocytic astrocytoma subtype, midline	0.99	KIAA-BRAF fusion	methylation class low grade glioma, subclass midline pilocytic astrocytoma	0.99	204237140021_R03C01
OPBG43D	Low grade glioma, pilocytic astrocytoma subtype, infratentorial	0.55	KIAA-BRAF fusion	methylation class low grade glioma, subclass posterior fossa pilocyticastrocytoma	0.3	205617070057_R06C01
OPBG94C	Low grade glioma, pilocytic astrocytoma subtype, midline	0.99	KIAA-BRAF fusion	methylation class low grade glioma, subclass midline pilocytic astrocytoma	0.99	201496710145_R07C01

## Sheet: Supp Table 2
Supplementary Table S2. MicroRNAs displaying significantly upregulated and downregulated expression in supratentorial PA and non-PA tumours with and without progression (Cohort I).
microRNA	Fold change (FC)	P-value	Expression in pLGG with progression	Part of cluster	Chr
hsa-miR-1248	55.6723	0.0292082	Upregulated
hsa-miR-125b-1-3p	11.8733	0.0287415
hsa-miR-146a-5p	2.82986	0.00353097
hsa-miR-15a-5p	4.39055	0.0194039		15a~16-1	13
hsa-miR-20a-3p	10.9159	0.0256088		17~92a-1	13
hsa-miR-454-3p	2.07981	0.0430419
hsa-miR-532-5p	2.85419	0.0497748		532~502	X
hsa-miR-542-5p	12.3687	0.00853482		424~450b	X
hsa-miR-550a-5p	12.056	0.0233539		550a-1~550b-1	7
hsa-miR-141-3p	0.158718	0.0477961	Downregulated	200c~141	12
hsa-miR-100-5p	0.326916	0.0436513		100~let7a-2	11
hsa-miR-101-3p	0.23642	0.03538		101-1~3671	1
hsa-miR-129-2-3p	0.0285006	0.0113787
hsa-miR-148b-3p	0.146371	0.0205295
hsa-miR-183-5p	0.0448689	0.00470783		183~182	7
hsa-miR-18a-5p	0.282774	0.0432117		17~92a-1	13
hsa-miR-203a	0.0853502	0.00799986		203a~203b	14
hsa-miR-296-5p	0.222277	0.0165523		298~296	20
hsa-miR-301b	0.147843	0.0189625		301b~130b	22
hsa-miR-302b-3p	0.12183	0.00624586		302b~367	4
hsa-miR-302c-3p	0.0765207	0.0273578		302b~367	4
hsa-miR-30c-5p	0.514322	0.049268		30e~30c-1	1
hsa-miR-324-5p	0.245247	0.0452036		106a~363	X
hsa-miR-363-3p	0.215757	0.0338456		106a~363	X
hsa-miR-375	0.103134	0.0252846
hsa-miR-376a-3p	0.348866	0.0259264		379~656	14
hsa-miR-409-5p	0.113595	0.039302		379~656	14
hsa-miR-485-3p	0.200508	0.0322167		379~656	14
hsa-miR-495-3p	0.14542	0.0197519		379~656	14
hsa-miR-502-3p	0.181236	0.00927261		532~502	X
hsa-miR-517a-3p	0.185833	0.0421197		512-1~519a-2	19
hsa-miR-636	0.176396	0.0434136
hsa-miR-654-5p	0.27154	0.0366924		379~656	14
hsa-miR-655-3p	0.101655	0.00630984		379~656	14
hsa-miR-708-5p	0.317533	0.0475118
hsa-miR-886-3p	0.318524	0.0138956
hsa-miR-888-5p	0.018313	0.00756672		891b~892c	X
hsa-miR-99b-5p	0.266128	0.020458		99b~125a	19

## Sheet: Supp Table 3
Supplementary Table S3. MicroRNAs displaying significantly upregulated and downregulated expression in supratentorial PAs with and without progression (Cohort II).
microRNA	LFC	P-value	Expression in PA with progression	Part of cluster	Chr
hsa-miR-1248	3.33692	0.0119739	Upregulated
hsa-miR-1264	3.20161	0.0116782		1912~1264	X
hsa-miR-1298	1.95745	0.0440797
hsa-miR-135a-3p	1.71095	0.00230578
hsa-miR-135a-5p	2.29359	0.0433396
hsa-miR-1912	3.19393	0.0134578		1912~1264	X
hsa-miR-194-5p	0.883585	0.00819252		194-1~215	1
hsa-miR-211-5p	2.67652	0.0216598
hsa-miR-2467-3p	4.27541	0.0139699
hsa-miR-30c-5p	0.848525	0.0376654		30e~30c-1	1
hsa-miR-30e-5p	0.822774	0.00386435		30e~30c-1	1
hsa-miR-34b-3p	1.18895	0.0392353		34b~34c	11
hsa-miR-34c-5p	1.35756	0.0477101		34b~34c	11
hsa-miR-3607-3p	1.99636	0.013389
hsa-miR-3607-5p	1.54381	0.0018887
hsa-miR-3609	2.0171	0.0429617
hsa-miR-3617	1.80762	0.0353318
hsa-miR-3622a-5p	1.68901	0.000209845		3622a~3622b	8
hsa-miR-3622b-3p	2.50345	0.000236991		3622a~3622b	8
hsa-miR-3690	2.87469	0.000105248
hsa-miR-3923	3.8646	0.000963274
hsa-miR-3941	2.93453	0.0456273
hsa-miR-4510	4.92338	1.52e-07
hsa-miR-4679	1.84221	0.0454738		4679-1~4679-2	10
hsa-miR-4711-3p	4.23803	0.0194535
hsa-miR-518c-5p	4.77673	0.0473918		512-1~519a-2	19
hsa-miR-548ah-3p	2.49707	0.0101692		4450~548ah	4
hsa-miR-548k	0.907318	0.0285625
hsa-miR-548p	2.42342	0.0124001
hsa-miR-651	0.923951	0.0437253
hsa-miR-92b-3p	0.911611	0.0263628
hsa-miR-96-3p	3.79835	0.0477402		183~182	7
hsa-miR-125a-5p	-0.576698	0.0441909	Downregulated	99b~125a	19
hsa-miR-126-5p	-1.21827	0.00982734
hsa-miR-1260a	-0.826347	0.0070345
hsa-miR-1260b	-0.824086	0.00560579
hsa-miR-1277-5p	-1.19694	0.0314511
hsa-miR-1299	-2.64402	0.00614958
hsa-miR-1307-3p	-0.671354	0.0160864
hsa-miR-132-3p	-1.63176	0.0387028		212~132	17
hsa-miR-136-5p	-1.19183	0.0233214		493~136	14
hsa-miR-143-5p	-1.58936	0.00929314		143~145	5
hsa-miR-1538	-1.7991	0.0208352
hsa-miR-187-3p	-2.37672	0.0125235
hsa-miR-21-3p	-1.54108	0.0163401
hsa-miR-210	-2.14331	0.0143813
hsa-miR-212-3p	-1.88162	0.0152464		212~132	17
hsa-miR-214-5p	-1.44466	0.0352705		199a-2~214	1
hsa-miR-219-5p	-2.31266	0.0477007
hsa-miR-29b-1-5p	-1.18441	0.00219265		29b-1~29a	7
hsa-miR-3123	-6.21388	0.00817809
hsa-miR-3142	-6.77805	0.0021236
hsa-miR-3162-3p	-5.3539	0.0150375
hsa-miR-3529-5p	-1.76795	0.0376434		1179~3529	15
hsa-miR-361-5p	-0.744585	0.0459945
hsa-miR-3612	-2.13064	0.015537
hsa-miR-370	-1.09837	0.0392482
hsa-miR-376a-3p	-1.35719	0.028828		379~656	14
hsa-miR-376b	-1.13446	0.0393521		379~656	14
hsa-miR-377-5p	-1.11129	0.00519096		379~656	14
hsa-miR-3922-5p	-2.4221	0.0104959
hsa-miR-423-5p	-0.816824	0.0443042		423~3184	17
hsa-miR-4418	-4.73348	0.0374528
hsa-miR-4458	-5.56022	0.00402004
hsa-miR-4502	-4.79091	0.0357388
hsa-miR-4697-3p	-2.09705	0.0383693
hsa-miR-4705	-2.04038	0.0162589
hsa-miR-4754	-2.56958	0.0497333
hsa-miR-4758-3p	-2.98999	0.0154294
hsa-miR-4768-5p	-2.52256	0.0159767
hsa-miR-544b	-4.71387	0.0162359
hsa-miR-5587-3p	-3.43307	0.0205489		5587~3176	16
hsa-miR-5699	-0.955749	0.019676
hsa-miR-574-5p	-1.83714	0.00634744
hsa-miR-602	-2.77006	0.0344006
hsa-miR-616-3p	-1.39263	0.0202595		6758~616	12
hsa-miR-638	-5.11879	0.0215648
hsa-miR-671-5p	-1.19916	0.0263727
hsa-miR-766-5p	-1.52387	0.0162656
hsa-miR-875-3p	-4.76561	0.0412128		875~599	8
hsa-miR-888-5p	-2.42619	0.0077256		891b~892c	X
hsa-miR-890	-2.49615	0.0359224		891b~892c	X
hsa-miR-892a	-2.11498	0.0481838		891b~892c	X
hsa-miR-892b	-3.14684	0.00769865		891b~892c	X

## Sheet: Supp Table 4
Supplementary Table S4. Univariate analyses of miR-1248 in pLGG in pLGG samples of ddPCR.
*Only statistically significant results are reported.
Between-Subjects Factors
		N
SiteOfOnset	H	13
	Md	19
Histology	AG	1
	DNET	3
	GG	8
	GNT	1
	PA	19
BRAF status	0	20
	1	12
Age	<5	6
	>5	26
Sex	F	13
	M	19
Type of Resection	NTR	27
	Biopsy	5
Parameter Estimates
Dependent Variable:	miR1248
Parameter	B	Std. Error	t	Sig.	95% Confidence Interval		Partial Eta Squared	Noncent. Parameter	Observed Powerb
[SiteOfOnset=H]	29.702	6.107	4.864	0.005	14.003	45.401	0.826	4.864	0.969
[Histology=DNET]	-24.752	4.611	-5.369	0.003	-36.604	-12.901	0.852	5.369	0.987
b. Computed using alpha = .05
